# Supplementary material for: Understanding the Polyamine and mTOR Pathway Interaction in Breast Cancer Cell Growth
Source: Med Sci (Basel). 2022 Sep 10;10(3):51. doi: 10.3390/medsci10030051 (PMC9504347; doi:10.3390/medsci10030051)
Supplement: Supplementary file 1 [file medsci-10-00051-s001.zip]

Archive with 6 entries (5 files):
- Original WB images/
- Original WB images/Original WB for Figure 1a.jpg
- Original WB images/Original WB for Figure 3a.jpg
- Original WB images/Original WB for Figure S1c.jpg
- Original WB images/Original WB for Figure S2c.jpg
- supplementary materials.pdf
